# Supplementary material for: Intron detention tightly regulates the stemness/differentiation switch in the adult neurogenic niche
Source: Nat Commun. 2024 Apr 2;15:2837. doi: 10.1038/s41467-024-47092-z (PMC10987655; doi:10.1038/s41467-024-47092-z)
Supplement: Supplementary file 4 — Supplementary Data 1 [file 41467_2024_47092_MOESM4_ESM.xlsx]

## Sheet:  In situ hybridisation probes
Target	Sequence
Scratch1 mRNA	GGCGGTCAGCGAAGGCTACGCGGCCGACGCCTTCTTCATCACTGACGGGCGCTCACGCCGTAAGGCTGCTAATGCCAACGCTGCCGCGGCCCCCTCGACAGCCTCGGTGGCAGCCCCCGACAGCGACGCTGGAGGTGGGGGCGGGCCGGGCACGCGAGGCTCTGGATCAGGGTCCGCTAGTCGGGGCGGCACGCGCGTGGGGGCGGGCACCGAGGCGCGTGCGGGGTCGGGAGCCACGGGCGCTGGTGGCCGGCACGCGTGCGGAGAGTGTGGCAAAACTTACGCCACGTCGTCGAACCTGAGCCGCCACAAGCAAACGCACCGCAGCTTGGACAGCCAGCTGGCAAGGCGTTGCCCAACGTGTGGCAAGGTGTACGTGTCCATGCCGGCCATGGCTAT…
Scratch1 intron	GCTGTGCACCATGTGACTGAGCGTGTGTCTGGATGATTGCATATGTGACCCTGCCAGTGTAGGAGTTGGGTTTCAGTACTAGGGTCAGGGTACAGCATACCCTGCGAGATGCCACCAGGCCCAATGGTTGCTGAGAGCCCAAGTGTAACCCTGAACGAGGCAGAGTCTGCCTCCTGAAGGGTATGCATTCATGACTGAGATTATGAGATCCATTTTGTACCTTGGGAACAACTGCAGCTACTGGCATGAACGATGTCCACCTGCAGCTTGTTTCTGTTAAGGTGTCCCCTAGTGGGTGCCCTGGCAGTCTTCCTAGTCCCCTGTTGGTGACTTGAGAAGGCCCCCAGTAGGGTTGGGACATGGGGAGAAAACAAGAACGTGGAACAAAGTAGGACCCAG…
Scratch2 mRNA	TGGGTGGGGAGGGGCCATCAGAAGGTCCTATTTGGGGGCAGGTCCCCGGCCTTCTGCGCCTTCCACTCCTGTCCCAGGAAGCCCTTCTGGAGCCTCTCCCTTTGTTTCGTATTTATTCCTCTTTCAGAGGGACCCCAGGTTCCAGGGACCGACTGAGCCCCGGACCCGCTGGGGCCTCTGGCCTGCTCCCGGGAGGAGTGCTCTCTCCCGGCCACGACTATGCAACTCTCCCGGGCAGAGGGGCCGGGACTGCCAGCCAGGCGCCTATTGGCCACCACTACCTCCTCCACCGCGCTTTTGCATGCCCGGGCGAGGACCGAAGCACACACCTCCGCGCCCACCTGCCCGGCCCCCTCTGCTTTAAGCACACGCCTCTTTCCACGTCCCTCTGCGTTCCCT…
Scratch2 intron	CTTCTAGAAGGAAAAAGAGACAAGATCTAATCTTCCCAGCCTTTCAACAAGACGTACCTCCTTCCCCTTGGCTCCTGTGACCCCCTCTACAGTCAGCTCCTTCCAGACAGCCTTTTTTTTCTTTTAAATCTTGCTTCCAGGGTACCTCTGAGCATAGAAATGCCAACTCACACTCTCCTTCATCCCCCATCCCCTGAAACCTAGATCCCCAACTCTACCAAGCCTACCCTCTAAGCCCCTGAGCCCACTGCTCTGCTGGGACTCTACAGTTTAAAGAAAGCAGCTGCTTACCGCCTGCATATCAGTGGTCTCTGTGGACCGCTGCCAAGGACATCTCCTGGAGTGTCCACCTTCCCTCACACTTGCCTCTAGCCTCCAGCTGGGAGCCAAGCCCCCCCC…
scrt1a mRNA	Described in Rodríguez-Aznar and Nieto, 2011
scrt1b mRNA	Described in Rodríguez-Aznar and Nieto, 2011
Chd5 mRNA	CCAGGAGTCTTGCTCTGTCCATCCATCTCTGCTTCTTCCTGGGCCATACCCACCCTCTGTGGCCTTCCCCTCTCCACAGCCACCTTGACCTGAGACCCCTGCTGGCCTGGGAGGGCCTTAGCGCCTCAGTTCTCCAGGGTAGACTGCCCAGGCAGCTGAGGAGAGGACAAAGTCCTTCAGAGTGTTCGCATCTTGGCCCTTCAGCTGTCGCCTGCTAGAGAGTGATAGGATAGAGGTGGCATCTTGAGGTGGCTCTCATTTTGCTGCTGATAGAACTGGGTCCTCATGCCCGAGCTGTCAGAGCTGCAGTGACAGTGATTTCTAGCTGCTTTGGCTTGCTTAATTCTATAGGATCTCTGTGGAAGGTGTGGGGTGGCTCTCGGTGACATAGGGGTTTGG…
Chd5 intron	GAGTTTGGGGTCCTTGGATTATGTTTTGATGACAAGGTTCTGGTTTGAAAACAGGAGTCTGCCCGATACTGTCAAAGTTGCCTTCTGGCTTGGCTCTGCCGGAGTTTGTACATTGCCTTTCGAGTACTGGAAAAAGACATCTGGGTGTGAGGTTCTTAATATCGCTCCAGATCATTAGGTAGTGCTTGTTAATTATACGCCTAAGGTTTTTATCTTAATCTACTTGATGGTATTTGCCATGATCAGTCACCTCTTGAGAACATTTATGTTACAATTTCACTGTGATGGCAGCACCACACCAGACCCTGTGGTTAGCTGAATATTTGTTTTGGCGTTTAGTGTTGGTGATAATTACCGTCCCTCTTGATAGATTCGGCTTTCAAGTTTACTCGGTTGGGA…
Sox6 mRNA	CATCACCACAGGAACAGGTGTTGTGTATCCTGGTGCTATTACTATGGCAACGACCACACCATCACCTCAGATGACATCTGACTGCTCTAGCACCTCTGCCAGCCCCGAGCCCAGCCTCCCTGTCATCCAGAGCACGTATGGTATGAAGATGGACGGCGCAAGCCTGGCTGGGAACGACATGATTAATGGAGAGGATGAAATGGAAGCCTATGACGACTACGAAGATGATCCCAAATCAGACTATAGCAGCGAGAATGAGGCCCCAGAGCCTGTCAGTGCCAACTGAGGAGCTTTTGTTTGCTGAATTAAAACACTCTGACATTTCGCTCCCTTTCCCCCAACAACAACAACAAAGTTCTTAAAGAGCCCGCATGCATTTGTGGCTCCACAATACATCAG…
Sox6 intron	GCCCACCACAGCTGTTAAATACTCTGGGCCTTAGGATACTCACTCACAGCTGCTGACTCTGCCTGAGCTGGGTTTCCTGACTTAGTTTTCATAGGCTGAAGTTGGGTGCCTGGGCCTGGCTGAGTCAACAAGTTTCTCAGGTGTTCTTTAAGTATTTAATCACCCAGAAAACCTTTTTCAGTGTTGTGGGAAATTGAAATCATGTCCTTCTGCATGTGTGATCCCTTTAGAACATGAAGGCCTTCTCTGCAATGGGAACCTGGCCCTTCTCTCTGTGGTGTCTGATTTGACTGCATCCCTCTCCGGCATCGATCATTAGTGTCCCTTTCTGGCTCTTTCAGATATGGGAGTGTTGTAATGTAGCTACTAATTAAAAAAAAAGATTAATTTTCATAGGTG…
Atl1 mRNA	CCACAGACACCTGTGTCACCAAGCTTTCCCTGCACCCAAGTCAGAGCCTACTCAACAACCGGAAAAGAAGAAAATTTAATCTAAAAACATGCAGGTGCATGACCGTTTGTCAGCTAACTATCAAAGCTTTTGTTTCCATGCAAACATGCAAAGTGCTTCCTTTAGAGTGAAACCCAAACACCCGACCGAGGACTCGGACAGTTTACTTCTTTACTCCAGTGTTTAATGAGCAGATGTATGTATGCATGGTTATTTGTCAATGTGCAGTTTCCTCATTTCTGTCTTTAAATATGCTATTATCATTTCAGGTATTTGTAAATTTGAGGATAGATTTGTTCTGCTTGACTTTTCTAAGTTCTACTACTGGGTTATAATTAAATATTGTGTAGTATTACTCTG…
Atl1 mRNA	GTGTCAGAGGACCCACCACTCACTTCTGACCATTGTAGCCACCATATATGCAGGCAAAATACACATTTTTAAAAAATCTTTAATAGCTGGGCATGGTGGCACATGCCTTTAATCCCAGCACTTGGGAGGCAGAGGCAGGTGGATTTCTGAGTTCGAGGCCAACCTAGTCTACAAAGTGAGTTCCAGGACAGCCAGGGCTATACAGAGAAACCCTGTGTCAAACAACGACAACAACAAAACTTTAAAAAATTAAATCTGAGAGACAGAGGTTCAATAGTATCTTAATCCATTTTATGTTGTTATAACACCATAGACTGAATTCATATCTCTTGGTTCTGAAGGTTAGACAGCCCAATATCAAGATGCTAGCATCTGATATTGGCATTCTGGTTATATTAT…
Ptprv mRNA	CTTGTCACTGGTGCAGAGGACCAATTGCACAGCTCAGCATGGAACTATGCTTACCTTTCCTAGAGTGCCAGGAAGTAGCCCCGCTGTACCCGCTGCTGGGCTCAGTGCCCCGGCACAATGACTTCAAGCTGAAGGGGATTCCCTCCCTTTCTCCCAAGTCCAGGGCCAGAGGGATGGACACCTGCCCCACAATGGCCCTTCCCCCCCAGGGGCCCTTTATGTCCTTCCCACTGCTGTCATTGATGCTGGCTTATACACCCCCACCCCCAGCACATTAGTGGCTGTCCCCTCCAGTCCCTTGCTGAGCTCTCCCAGCCCGCTCAGGAGAAACTGGACCTTCTCCCTTTCCTGGTGACCTTCCCCAGTTTGTGGGAGGCAGAGGGGGCGACTTGTTCTCTT…
Ptprv intron	CGGCTTAGACCCAAAGGAGTGGGAGAGGGTAGGCAGCTTCACGAGAGCGGGAAAAGTTGCTCATGGGAGCATGTGGAAGAGCAAGGGGTGAGGGTCACACCTAGGCTATCATCTTACCCTGACTGCCACCCGCCTTTCTGTAAAAGGAGAGAAGGTATTGGCCCCCGACACCCTTGACACTGTAGACAGACAGCTCAGGACTCTCCAGCCCCACTTGCTACACTCCTGCCTGTGGGTTGGGACCAGGGCTACTTCCCACCGGGACGGAGGCCACTTAGCACGTCAGTGCCCTCTTTCTGCAG
Fancc mRNA	CAATCTCTCCGACAGCATCAATGGGTGGGAAGGGGGCCATAAAACCGTCCCCTGAATAGCCGGATGGCTGCTCCTCCCTCCCACCTCGTAAACCCCACAGACCAGCCAAGGGGCCCCCGAATTCACTGTGGCTAGGGTGAGTTCACCCCCCTCACTGAGACTACTCCCTGAAACCTTTCTTGGGAGGTCCAGGCACTCCCCACCCACGCCAGCCCTGGGAGTCTCAGAGATGTGATGAGGCTAGGCCACTCCCTAGGGAGAGAGTGTTCCAAGGGGCTGAATAACCACTGAGCTTTTGGAAACAATGTTAAGCCGCAGCAAGGTGTCTACATACTGTGGGAATGGGTATGGCAGCCCAGCCACTCAGGGAGCAGGCCAGCTAAGGCCACAGGCCCAGCA…
Fancc intron	TAGAGGTTTGCGCTCTTGGTAGTTAGGGGTGAAAACTCAGAAGTTGCTGTGCATTGAAAAGACAGCCTCCGGAGTGTGGTGGCATTCTTTAACCTGTTTATACTCAAATGAGGTAGAGAAGTGGGATTCATTTGGGTACTGAAATATCCATGCAGCGTTTGTCCCAGCTCCAAGTAAAGATGCAGTACAGCCCTTCACCACATGAGGGCTGGCTGGGCTTTGTCACAGACCTAAAGAAAGCCAAAAGGCACAAAACTATTTTGAACAGAAAGAACTCTCTGAAAGACAGAGGAAACGCCACATTTCAGCAGAATGGTGTTTTTATTTGAAAGACTAGGTCCTAGGAACTTGTGCTTTGTTTAAAGGACCAGTAACAAGAAGTGTGTAACACACCAGTTG…
Kat2a mRNA	GCCCCAACTTCGACTCCTGCGCCCAGTCCGGCTTCAGCCTCCACTCCGGCTCCGACTCCGGCACCAGCCCCTGCCCCAGCTGCAGCCCCAGCTGGGAGCACAGGGAGTGGGGGCGCCGGGGTAGGAAGTGGGGGGGATCCGGCTCGACCTGGCCTGAGCCAGCAGCAGCGCGCTAGCCAGAGGAAGGCGCAAGTCCGGGGTCTGCCGCGTGCCAAGAAGCTTGAGAAACTAGGGGTCTTCTCAGCTTGC
Kat2a intron	ATGTGCTAGTCTGGGGATGGCAGGTACATGGCCCAAGCTAACGCTACCCTCTTTCAGCCCCCTGATAGATAGTTACTAATTAGTTTCCTCTGGGTGTGTGGATATCACCCCAGAGCCCCTCCTACCACAGTGCTCTGAGAAGTCTAGAGTTTACTTTTTTTGTTTGTTTATTTGTTTTTTCCAGACAGGGTTTCTCTGTGTAGCCTTGGCTGTCCGGGAACTCACTTTGTAGACCAGGCTGGCCTTGAACTCAGAAATCCGCCTGCCTCTGCCTCCCAAGTGCTGGGATTAAAGGCATGCGCCACCACGCCTGGCTTAGAGTTTACTTTTGAAGTGAAGCCATTACCTATCTCTGTGCCTCTGTTGTTCCACATCTTCTTCCCATTTGAATCTGGGAAC…
Chromosome 15	Mouse chromosome 15 probe, biotinilated (Chrombios®)
