# Supplementary material for: Intron detention tightly regulates the stemness/differentiation switch in the adult neurogenic niche
Source: Nat Commun. 2024 Apr 2;15:2837. doi: 10.1038/s41467-024-47092-z (PMC10987655; doi:10.1038/s41467-024-47092-z)
Supplement: Supplementary file 5 — Supplementary Data 2 [file 41467_2024_47092_MOESM5_ESM.xlsx]

## Sheet: qPCR primers 
Gene	Sequence (5’→3’)	Orientation
Actb-F	GCGAGCACAGCTTCTTTGC	Sense
Actb-R	CGACCAGCGCAGCGATA	Antisense
Bbc3-F	GCGGCGGAGACAAGAAGA	Sense
Bbc3-R	AGTCCCATGAAGAGATTGTACATGAC	Antisense
Chd5-F	GCAACCATCCGTACCTCTTC	Sense
Chd5-R	GTAGGAGCCATTGGGCAGTA	Antisense
Chd5(total)-F	GCTGTCGCCTGCTAGAGAGT	Sense
Chd5(total)-R	GGCATGAGGACCCAGTTCTA	Antisense
Gapdh-F	TGACCTCAACTACATGGTCTACA	Sense
Gapdh-R	CTTCCCATTCTCGGCCTTG	Antisense
Mdm2-F	TGTTTGGAGTCCCGAGTTTC	Sense
Mdm2-R	AGCCACTAAATTTCTGTAGATCATTG	Antisense
Mettl3-F	ATCCAGGCCCATAAGAAACAG	Sense
Mettl3-R	CTATCACTACGGAAGGTTGGG	Antisense
Nanog-F	CCTCCAGCAGATGCAAGAA	Sense
Nanog-R	GCTTGCACTTCATCCTTTGG	Antisense
Nestin-F	GAGAGGCGCTGGAACAGA	Sense
Nestin-R	TCTGACTCTGTAGACCCTGCTTC	Antisense
p53-F	AGTCACAGCACATGACGGA	Sense
p53-R	AGTCACAGCACATGACGGA	Antisense
Pouf5f1-F	CACGAGTGGAAAGCAACTCA	Sense
Pouf5f1-R	CTTCTGCAGGGCTTTCATGT	Antisense
Ptprv-F	CCTTACCAGCTGAAGATCTGTG	Sense
Ptprv-R	GGTCAGATGGGTAAGAGGGATA	Antisense
Ptprv(total)-F	CCCATACCCCTTGTCACTGG	Sense
Prprv(total)-R	GTACAGCGGGGCTACTTCC	Antisense
TBP-F	CATGGACCAGAACAACAGCC	Sense
TBP-R	CGTAAGGCATCATTGGACT	Antisense
Scrt1-F	AGACCTCGACAGCTCCTACG	Sense
Scrt1-R	GTCGCCATCGTAGACCGAC	Antisense
Scrt1(total)-F	CAGGAATCATGCCCAGGTCC	Sense
Scrt1(total)-R	TCGAGGTCTGCCGAAGAGAA	Antisense
Scrt2-F	ACCACCCCCTGGAGACTG	Sense
Scrt2-R	GACAGTGCGCCACATAACC	Antisense
Scrt2(total)-F	GGTTCAGGGGAACGTGTGC	Sense
Scrt2(total)-R	CCCCCAGCAATGGAACTGT	Antisense
Sox1-F	GCTTCCTAATGGTTTAGCGTTTT	Sense
Sox1-R	AACCACAGGAAAGAAATGCAA	Antisense
Zfp42-F	GGACTAAGAGCTGGGACACG	Sense
Zfp42-R	GCGATCCTGCTTTCTTCTGT	Antisense
