# Supplementary material for: Intron detention tightly regulates the stemness/differentiation switch in the adult neurogenic niche
Source: Nat Commun. 2024 Apr 2;15:2837. doi: 10.1038/s41467-024-47092-z (PMC10987655; doi:10.1038/s41467-024-47092-z)
Supplement: Supplementary file 7 — Source Data [file 41467_2024_47092_MOESM7_ESM.xlsx]

## Sheet: 1d
Figure 1d
		Scrt1 mRNA
	Nuclear	87.25	92.67	88.73
	Cytoplasmic	12.75	7.33	11.27
		Scrt2 mRNA
	Nuclear	0.3	0.1	0.15
	Cytoplasmic	99.7	99.9	99.85

## Sheet: 1e
Figure 1e
		Scrt1 intron
	IR	89.34	91.62	92.56
	Splicing	10.66	8.38	7.44
		Scrt2 intron
	IR	0.24	0.12	0.13
	Splicing	99.76	99.88	99.87

## Sheet: 1h
Figure 1h
		Control			OE Scratch1
	Nuclear	94.3	92.57	87.3	10.58	13.69	12.83
	Both	0	0	0	84.25	79.36	80.64
	Cytoplasmic	5.7	7.43	12.7	5.17	6.95	6.53

## Sheet: 1i
Figure 1i
		Control			OE Scratch1
	IR	93.05	90.26	89.16	88.67	92.13	94.41
	Splicing	6.95	9.74	10.84	11.33	7.87	5.59

## Sheet: 2b
Figure 2b
	Empty	shScrt1 (A)	shScrt1 (B)
	1.34114	0.352129	0.153377
	0.694063	0.14697	0.090593
	0.964798	0.229125	0.338744

## Sheet: 2c
Figure 2c
	GFAP+
	Empty	shScrt1 (A)	shScrt1 (B)
	92.76	96.64	97.99
	92.13	96.9	97.35
	92.75	97.11	97.77
	bIII-tubulin+
	Empty	shScrt1 (A)	shScrt1 (B)
	3.21	2.62	0.76
	2.73	1.63	0.8
	2.21	1.97	0.57
	O4+
	Empty	shScrt1 (A)	shScrt1 (B)
	0.84	1.17	1.09
	1.27	0.81	1.04
	0.71	1.09	0.92

## Sheet: 2e
Figure 2e
		Cleaved-caspase3+
		Empty	shScrt1 (A)	shScrt1 (B)
	Proliferation	3.03	5.03	4.74
		4.42	5.85	4.97
		4.19	4.95	4.25
	Differentiation	2.67	15.65	21.61
		3.25	17.32	21.85
		3.11	17.25	23.43

## Sheet: 2f
Figure 2f
	Empty	shScrt1 (A)	shScrt1 (B)
	0.767186	0.640822	0.765857
	1.09525	0.849724	0.954713
	1.13756	1.11104	1.27499

## Sheet: 2g
Figure 2g
	Empty	shScrt1 (A)	shScrt1 (B)
	885.01	838.98	798.16
	775.93	744.19	724.25
	796.36	737.55	711.32

## Sheet: 2h
Figure 2h
	Empty	shScrt1 (A)	shScrt1 (B)
	0.78372	0.755577	1.00107
	0.801164	1.1941	1.20732
	1.41512	1.19967	1.35373

[truncated: 51 more sheets: 2i, 2k, 3b, 3e, 3f, 3i, 4b, 4c, 4d, 4e, 4g, 4h, 5d, 5e, 5g, 5h, 5i, 5j, 5k, 5l …]
